# Supplementary material for: Innovative 3D-Image Analysis of Cerebellar Vascularization Highlights Angiogenic Gene Dysregulations in a Murine Model of Apnea of Prematurity
Source: Cerebellum. 2026 Apr 28;25(3):62. doi: 10.1007/s12311-026-02006-1 (PMC13124948; doi:10.1007/s12311-026-02006-1)
Supplement: Supplementary file 1 — Supplementary Material 1 [file 12311_2026_2006_MOESM1_ESM.zip]

Archive with 9 entries (8 files):
- suppl data/
- suppl data/suppl Fig1.png
- suppl data/suppl Fig2.png
- suppl data/suppl Fig3.png
- suppl data/suppl Fig4.png
- suppl data/suppl Fig5.png
- suppl data/suppl Fig6.png
- suppl data/Supplementary video 1.mp4
- suppl data/Thumbs.db
